# Supplementary material for: The Development of Prenatal Muscle Satellite Cells (MuSCs) and Their Epigenetic Modifications During Skeletal Muscle Development in Yak Fetus
Source: Biology (Basel). 2024 Dec 23;13(12):1091. doi: 10.3390/biology13121091 (PMC11673279; doi:10.3390/biology13121091)
Supplement: Supplementary file 1 [file biology-13-01091-s001.zip]

Archive with 1 entries (1 files):
- biology-3323722-supplementary.pdf
